# Supplementary material for: Sequence-Based Discovery Demonstrates That Fixed Light Chain Human Transgenic Rats Produce a Diverse Repertoire of Antigen-Specific Antibodies
Source: Front Immunol. 2018 Apr 24;9:889. doi: 10.3389/fimmu.2018.00889 (PMC5928204; doi:10.3389/fimmu.2018.00889)
Supplement: Table S1 — NGS sequence metrics. Basic sequence metrics for the samples analyzed are shown in this table. Column 1 indicates the unique sample identifier. Column 2 shows the total number of raw read pairs (forward and reverse reads) collected for each sample. Column 3 shows the total number of read pairs that pass the quality control filters described in the methods. Column 4 shows the percent of the QC forward and reverse read pairs that were successfully merged. Column 5 shows the total number of productive VH open reading frames identified in the merged reads that were used in downstream analyses. [file Table_1.xlsx]

## Sheet: FINAL
Sample_id	Total_reads	Total_reads_pass_QC	Percent_merged_reads	Productive VH ORFs
SAMPLE_001	100358	95823	0.9317	33631
SAMPLE_002	100270	96935	0.9331	31526
SAMPLE_003	100497	95499	0.9372	43140
SAMPLE_004	100452	95691	0.9276	42535
SAMPLE_005	100385	96313	0.9316	43151
SAMPLE_006	100235	97626	0.9212	42601
SAMPLE_007	100824	94173	0.9162	40635
SAMPLE_008	100493	94636	0.9286	38823
SAMPLE_009	100172	97650	0.9302	43424
SAMPLE_010	100215	97492	0.9272	43668
SAMPLE_011	100203	97882	0.9238	41445
SAMPLE_012	100263	96630	0.9312	42956
SAMPLE_013	100215	97804	0.9543	44519
SAMPLE_014	100270	97546	0.9586	42757
SAMPLE_015	100373	94822	0.9463	37358
SAMPLE_016	100284	95546	0.9336	43676
SAMPLE_017	100409	96096	0.9227	38166
SAMPLE_018	100115	98820	0.9494	39098
SAMPLE_019	100126	98307	0.9405	39831
SAMPLE_020	100115	98788	0.9417	21712
SAMPLE_021	100368	94773	0.9349	40294
SAMPLE_022	100338	96450	0.9395	41360
SAMPLE_023	100189	97610	0.9484	41304
SAMPLE_024	100168	98075	0.9413	42106
SAMPLE_025	100474	94570	0.83	40063
SAMPLE_026	100517	94262	0.8398	40009
SAMPLE_027	100262	96420	0.8571	42059
SAMPLE_028	100270	96795	0.8482	41888
SAMPLE_029	100151	97930	0.8183	40656
SAMPLE_030	100451	95550	0.8318	41426
SAMPLE_031	100327	95518	0.8288	41440
SAMPLE_032	100406	95766	0.8282	41559
SAMPLE_033	100312	96932	0.8394	41099
SAMPLE_034	100486	94119	0.8188	40256
SAMPLE_035	100394	94821	0.8328	40523
SAMPLE_036	100213	96710	0.8354	42085
SAMPLE_037	100175	93342	0.8819	40843
SAMPLE_038	100283	94737	0.8783	37570
SAMPLE_039	100295	93963	0.8865	41632
SAMPLE_040	100474	90328	0.8613	39157
SAMPLE_041	100277	94567	0.8809	40938
SAMPLE_042	100562	93052	0.8533	38902
SAMPLE_043	100427	91425	0.845	37774
SAMPLE_044	100362	84077	0.8644	31717
SAMPLE_045	100327	91383	0.882	40459
SAMPLE_046	100570	93337	0.8815	40711
SAMPLE_047	100034	99217	0.8558	38259
SAMPLE_048	100051	99107	0.8617	39918
SAMPLE_049	100978	85199	0.8556	28149
SAMPLE_050	101741	58589	0.8247	13744
SAMPLE_051	100515	94194	0.8664	42221
SAMPLE_052	100516	92500	0.8613	42039
SAMPLE_053	100628	93026	0.8641	39387
SAMPLE_054	101159	86700	0.8329	38516
SAMPLE_055	100602	90022	0.855	37690
SAMPLE_056	100314	94804	0.869	37967
SAMPLE_057	100174	97169	0.8798	38947
SAMPLE_058	100408	95202	0.8609	38372
SAMPLE_059	100518	94461	0.8459	32437
SAMPLE_060	100141	93659	0.8444	37634
SAMPLE_061	101004	87909	0.8717	39038
SAMPLE_062	100254	97129	0.8681	41702
SAMPLE_063	100614	94049	0.8769	40959
SAMPLE_064	100263	96089	0.8682	41196
SAMPLE_065	100129	97893	0.8722	41656
SAMPLE_066	100453	93594	0.8731	41497
SAMPLE_067	100307	95999	0.8658	41597
SAMPLE_068	100359	95225	0.8657	41291
SAMPLE_069	100275	96253	0.8728	41698
SAMPLE_070	100187	97358	0.8656	38874
SAMPLE_071	97957	96740	0.855	40928
SAMPLE_072	100225	96255	0.8506	39350
SAMPLE_073	95561	93265	0.8259	39107
SAMPLE_074	99388	97393	0.8136	38837
SAMPLE_075	80935	76106	0.8066	37376
SAMPLE_076	77754	74701	0.7603	38737
SAMPLE_077	95877	93868	0.8032	39894
SAMPLE_078	87580	83867	0.807	40572
SAMPLE_079	99531	97622	0.8216	41977
SAMPLE_080	98382	96230	0.8113	39654
SAMPLE_081	90374	89010	0.8135	34608
SAMPLE_082	80552	79099	0.8199	35606
SAMPLE_083	85426	81808	0.8046	40608
SAMPLE_084	96292	92172	0.8032	40117
SAMPLE_085	100193	96126	0.8572	39873
SAMPLE_086	100191	96265	0.8525	40215
SAMPLE_087	100125	96103	0.8922	41810
SAMPLE_088	100169	96104	0.8744	40918
SAMPLE_089	82693	10167	0.1676	1418
SAMPLE_090	100080	98036	0.8702	39776
SAMPLE_091	100070	97292	0.8709	40564
SAMPLE_092	100033	98373	0.8663	40484
SAMPLE_093	100101	97243	0.8825	38027
SAMPLE_094	100241	94059	0.8614	37094
SAMPLE_095	100187	96172	0.8739	41287
SAMPLE_096	100095	97770	0.8866	41897
SAMPLE_097	100416	95229	0.7942	35681
SAMPLE_098	101219	90973	0.732	32955
SAMPLE_099	100135	97281	0.8125	35962
SAMPLE_100	100565	96240	0.8196	39268
SAMPLE_101	102223	81340	0.8712	21553
SAMPLE_102	101203	90889	0.7826	21101
SAMPLE_103	100616	88383	0.7179	36234
SAMPLE_104	100776	88387	0.8679	40488
SAMPLE_105	102886	52379	0.6354	29771
SAMPLE_106	104626	34435	0.8159	19597
SAMPLE_107	102224	87265	0.8077	38001
SAMPLE_108	101475	90089	0.8344	38379
SAMPLE_109	101609	82321	0.8284	37295
SAMPLE_110	100687	94896	0.6869	29763
SAMPLE_111	1344	1063	0.5174	491
SAMPLE_112	100437	97585	0.7339	38277
SAMPLE_113	100332	97838	0.8383	39864
SAMPLE_114	100345	97627	0.792	36629
SAMPLE_115	68650	59359	0.9309	27562
SAMPLE_116	69545	58824	0.9214	23774
SAMPLE_117	61547	48572	0.9238	18034
SAMPLE_118	53274	47321	0.8803	27712
SAMPLE_119	62167	53782	0.9237	17785
SAMPLE_120	66131	56860	0.8322	34368
SAMPLE_121	62383	49220	0.8687	32295
SAMPLE_122	65163	49852	0.8612	25257
SAMPLE_123	71902	56430	0.9361	14427
SAMPLE_124	50059	38019	0.8739	14709
SAMPLE_125	109579	59546	0.8544	14738
SAMPLE_126	66738	50396	0.538	8706
SAMPLE_127	67210	58864	0.9196	31769
SAMPLE_128	70740	60654	0.8894	32592
SAMPLE_129	57568	52706	0.9105	29232
SAMPLE_130	62548	57567	0.923	33739
SAMPLE_131	56232	50509	0.9284	24623
SAMPLE_132	66307	55084	0.9175	22807
SAMPLE_133	57381	36294	0.9106	12860
SAMPLE_134	59838	53907	0.8749	31222
SAMPLE_135	92661	46666	0.8254	14787
SAMPLE_136	64796	55588	0.8271	34974
SAMPLE_137	74902	67807	0.8729	40778
SAMPLE_138	61158	50295	0.8906	27269
SAMPLE_139	70266	45229	0.9285	13763
SAMPLE_140	58074	45783	0.9431	16350
SAMPLE_141	57427	48423	0.9306	16582
SAMPLE_142	48754	38732	0.9264	12336
SAMPLE_143	49209	45594	0.9348	20855
SAMPLE_144	75290	60878	0.8968	28501
SAMPLE_145	65298	59758	0.8788	29287
SAMPLE_146	59954	47405	0.9172	24126
